# Supplementary material for: Profiling Cisplatin Resistance in Head and Neck Cancer: A Critical Role of the VRAC Ion Channel for Chemoresistance
Source: Cancers (Basel). 2021 Sep 27;13(19):4831. doi: 10.3390/cancers13194831 (PMC8508519; doi:10.3390/cancers13194831)
Supplement: Supplementary file 1 [file cancers-13-04831-s001.zip]

Archive with 2 entries (2 files):
- Supplementary Video File-Cancer Cell Spheroid.mp4
- SI_Siemer_MDPI_revised.pdf
